# Supplementary material for: Systematic Determinants of Global COVID-19 Burden: Longitudinal Time-Series Analysis Using Big Data-Driven Artificial Intelligence
Source: J Med Internet Res. 2025 Dec 29;27:e79745. doi: 10.2196/79745 (PMC12796881; doi:10.2196/79745)
Supplement: Multimedia Appendix 3 [file jmir_v27i1e79745_app3.xlsx]

## Sheet: Sheet1
Factor Group/Factor	Contributions for Rt	Rt Contributions 95%CI Lower	Rt Contributions 95%CI Upper	Contributions for Hospital	Hospital Contributions 95%CI Lower	Hospital Contributions 95%CI Upper	Contributions for ICU	ICU Contributions 95%CI Lower	ICU Contributions 95%CI Upper	Contributions for Death	Death Contributions 95%CI Lower	Death Contributions 95%CI Upper
Natural Infection-related Group	0.128202	0.0119357	0.590685	0.149074	0.0210987	0.37351	0.219558	0.0294359	0.476542	0.360023	0.0318451	1.02011
COVID-19 Vaccine-related Group	0.136978	0.0385156	0.355146	0.0838483	0.0349875	0.222859	0.180376	0.0639329	0.424883	0.203084	0.0652568	0.583107
Policy-related Group	0.138353	0.0660951	0.278636	0.193589	0.0763227	0.582553	0.201156	0.0924447	0.461773	0.134954	0.0589552	0.352118
Healthcare-related Group	0.0842867	0.0352169	0.254354	0.239764	0.0702724	0.731279	0.122865	0.0434956	0.266743	0.120073	0.049816	0.304313
Migration-related Group	0.142204	0.0362499	0.348021	0.0545129	0.0130292	0.165976	0.08001	0.0205723	0.250586	0.060674	0.0134447	0.203126
Variant-related Group	0.240161	0.101025	0.668836	0.120003	0.0545428	0.260334	0.042408	0.0158643	0.108925	0.0551991	0.0193965	0.153926
Non-COVID Vaccine-related Group	0.0835881	0.029318	0.232925	0.10861	0.0345315	0.409483	0.109485	0.042718	0.530511	0.0408181	0.0152142	0.114845
Environmental Group	0.0462274	0.0146114	0.118342	0.0505998	0.0148944	0.132871	0.0441408	0.0144789	0.107616	0.0251747	0.00535022	0.083688
New cases per million (Lag)	0.042862	0.000799556	0.210843	0.139103	0.0133589	0.357684	0.185022	0.01144	0.409087	0.325552	0.0112406	0.966342
Total cases per million (Lag)	0.0853396	0.00216492	0.508705	0.00997019	0.000591453	0.0317506	0.0345365	0.00290456	0.0872529	0.0344709	0.00119028	0.112155
Delta 21J	0.0665069	0.00493075	0.207563	0.0176677	0.000401784	0.065497	0.00732719	0.000152649	0.0371978	0.0119388	0.000318029	0.053759
Delta 21I	0.0268333	0.000566465	0.110161	0.0345284	0.0037819	0.0865723	0.00900016	0.000198849	0.0428341	0.00409379	7.5956e-05	0.018441
Delta 21A	0.0193557	0.000587834	0.09986	0.0126997	0.000593706	0.0526052	0.00269506	5.28539e-05	0.0146405	0.00823647	0.000202929	0.03867
Omicron 21K	0.0349221	0.000982135	0.252225	0.0131285	0.000645865	0.0595389	0.00328835	6.03256e-05	0.0161167	0.00653902	0.000462764	0.0344825
Omicron 21L	0.0173846	0.000411109	0.112111	0.0209415	0.000743757	0.0770237	0.00686649	0.000324683	0.0214595	0.00607614	0.000133859	0.021584
Omicron 21M	0.00140332	0.000261145	0.00325511	0.00230152	0.000345197	0.00932384	0.00143032	7.75883e-06	0.00657697	0.00171266	2.85747e-05	0.00857434
Omicron 22A	0.0152697	0.000721229	0.065363	0.00311916	0.000133968	0.0161404	0.0025667	7.7208e-05	0.0140161	0.00178657	0.000104825	0.00722989
Omicron 22B	0.0147775	0.00038803	0.0872468	0.00389004	9.5155e-05	0.0139376	0.00141583	3.76047e-05	0.00749627	0.00198161	3.96205e-05	0.0082708
Omicron 22C	0.00794011	0.000246829	0.0442159	0.00553446	9.64912e-05	0.0354116	0.00283647	7.53394e-05	0.0130743	0.00217262	3.94851e-05	0.0201449
Omicron 22D	0.00849767	0.000180183	0.0805188	0.0018001	0.000183874	0.00746532	0.000548637	1.34768e-05	0.00314758	0.00068689	1.31109e-05	0.0054463
Omicron 22E	0.0163853	0.000644351	0.0539819	0.00247729	3.56027e-05	0.0108065	0.00407941	0.000226209	0.0145753	0.00326067	0.000108256	0.00935776
Omicron 22F	0.00696694	0.00111124	0.0329215	0.0014591	4.7725e-05	0.00724984	0.000105627	1.19597e-05	0.000506128	0.00621414	0.000309052	0.0316243
Omicron 23A	0.00391798	0.000195145	0.00775771	0.000455158	5.54293e-06	0.00437287	0.000247807	3.5544e-06	0.00126199	0.000499763	4.29956e-05	0.000974949
BCG dosage	0.0137507	0.000365356	0.0492558	0.0347976	0.00263455	0.163834	0.00308574	0.000206871	0.0118078	0.00353683	0.00011657	0.0194731
DTPCV3 dosage	0.00729317	0.000156252	0.0306305	0.0139702	0.000416811	0.0850469	0.00359118	8.18075e-05	0.0177998	0.00306577	7.63529e-05	0.0164556
HEPB3 dosage	0.00139839	1.67907e-05	0.0114363	0.00249948	5.03686e-05	0.0121924	0.00346798	0.000243402	0.0143895	0.00447923	9.14124e-05	0.0208612
HIB3 dosage	0.00616708	0.000184798	0.0324789	0.00840529	0.000315078	0.0354566	0.00692595	0.00013091	0.0413481	0.00513229	0.000127832	0.0203777
MCV2 dosage	0.00641948	0.000118495	0.032623	0.00771231	0.000529209	0.0322058	0.00229487	4.8836e-05	0.00958462	0.00349933	9.64868e-05	0.0133048
PCV3 dosage	0.00495639	0.00019648	0.0228891	0.0294322	0.00041415	0.176105	0.00675457	0.000177502	0.0254535	0.00416592	0.000182947	0.0189333
POL3 dosage	0.00077376	3.89187e-06	0.00638553	0.00375185	7.81979e-05	0.0243788	0.00351051	8.41071e-05	0.0112434	0.00255167	0.000474508	0.00802979
RCV1 dosage	0.00344183	0.000148409	0.0156599	0.00300974	8.22083e-05	0.0137188	0.0057614	0.00018094	0.028511	0.00454041	0.000107474	0.0187197
ROTAC dosage	0.0157883	0.000255744	0.0664671	0.00349144	8.89412e-05	0.0244193	0.00200389	3.92687e-05	0.0112454	0.00434589	0.000118809	0.027181
YFV dosage	0.023599	0.00467996	0.0524278	0.00153976	1.1438e-05	0.0106849	0.0720889	0.0175119	0.471227	0.00550075	0.000178967	0.0216444
Total vaccinations	0.0304548	0.00306963	0.110912	0.0077461	0.000475544	0.0262589	0.0308327	0.00160972	0.124792	0.0120757	0.000593105	0.0407685
People vaccinated	0.028549	0.000727668	0.109962	0.0259694	0.00113087	0.0963463	0.0911866	0.0111743	0.213486	0.140314	0.0396482	0.445937
People fully vaccinated	0.0269809	0.000956084	0.128809	0.0174176	0.000500754	0.0567775	0.0184996	0.00063042	0.0496688	0.0279835	0.00153072	0.0995551
New vaccinations	0.0177671	0.00050739	0.0692911	0.019663	0.000675336	0.0811236	0.00792364	0.000209024	0.0269876	0.00672599	0.000221834	0.0236798
New people vaccinated	0.00956774	0.000244056	0.0405394	0.00787661	0.000190819	0.0364231	0.0157957	0.000931218	0.0767222	0.0098697	0.000192192	0.0495408
Total boosters	0.0236584	0.000281363	0.122723	0.00517553	8.44326e-05	0.0252227	0.0161381	0.00046312	0.0630342	0.00611509	6.80021e-05	0.0308838
Workplace closing	0.0132423	0.000692785	0.0512665	0.00507346	0.000131722	0.0335059	0.023591	0.00142935	0.0760446	0.0225428	0.000647209	0.0988715
School closing	0.0160367	0.000522731	0.0608232	0.0149716	0.000432456	0.0720801	0.0212824	0.00149384	0.130795	0.0105563	0.000229184	0.0557012
Cancel public events	0.00553988	0.000146734	0.0232162	0.0335567	0.00122002	0.139075	0.00510873	9.72135e-05	0.0208877	0.00202129	5.00461e-05	0.00770584
Close public transport	0.0198224	0.000542257	0.0667612	0.0347385	0.00174841	0.151908	0.0415636	0.00120634	0.105155	0.0111108	0.000215599	0.0463971
Restrictions on gatherings	0.00357681	8.8863e-05	0.0141448	0.0117556	0.000812797	0.0472875	0.0151483	0.000302039	0.0681998	0.0147742	0.00254906	0.0484595
Restrictions on internal movement	0.00402036	7.57514e-05	0.0167896	0.0173044	0.000561263	0.0917557	0.0349374	0.00122399	0.142098	0.0145142	0.00211883	0.04888
Stay at home requirements	0.0140236	0.000975907	0.0393847	0.0127975	0.000293029	0.076837	0.00584362	0.000186168	0.0221848	0.00233892	8.26694e-05	0.0113166
International travel controls	0.0186645	0.000779867	0.0663345	0.0007958	1.222e-05	0.00385796	0.00433079	0.000108383	0.0190619	0.0032389	0.000100257	0.0133412
Income support	0.00111721	4.91624e-05	0.00570398	0.000113266	5.11117e-07	0.000542838	0.00012763	4.56667e-06	0.000263719	0.000270948	1.11206e-05	0.000599459
Debt/contract relief	0.0047482	0.000256024	0.0219717	0.0069334	0.000461233	0.029564	0.0059296	9.19406e-05	0.0266564	0.0234567	0.00405113	0.112607
Public information campaigns	0.0039548	6.64055e-05	0.0195751	0.00726028	0.00037157	0.0208775	0.0014801	4.1886e-05	0.0049719	0.000400564	5.93711e-06	0.00335332
Testing policy	0.00997101	0.00016706	0.050438	0.0195782	0.000874954	0.08924	0.0110391	0.000595575	0.0495632	0.0158741	0.00135951	0.0479591
Contact tracing	0.00230017	0.000175021	0.0101025	0.00377475	0.000267745	0.0138271	0.0120932	0.00136787	0.0369355	0.00505127	0.000375612	0.0237475
Facial coverings	0.0123808	0.000308405	0.0411221	0.0190053	0.000890328	0.0795302	0.0106122	8.30546e-05	0.055724	0.00265102	4.88985e-05	0.0134095
Vaccination policy	0.00623578	0.000138279	0.0287235	0.00171692	7.89229e-05	0.00696103	0.00520242	0.000169894	0.0197986	0.0031821	4.68733e-05	0.0142955
Protection of elderly people	0.00271873	7.38519e-05	0.0113596	0.00421329	0.000186036	0.01435	0.00286615	5.60962e-05	0.0110305	0.00297011	7.79137e-05	0.0134779
Population	0.00451442	0.000102249	0.0238891	0.0373366	0.000599884	0.163212	0.0254478	0.00244266	0.100944	0.0144945	0.000503663	0.0595086
Density	0.00666518	0.000158223	0.0304851	0.00273685	9.58347e-05	0.0112614	0.014027	0.000865603	0.0386989	0.0116627	0.000505121	0.036986
GDP	0.00515986	0.000167183	0.0273632	0.0690774	0.00360269	0.299772	0.0103767	0.000330536	0.0411707	0.0157333	0.00195708	0.0544892
Aging	0.00329543	4.76861e-05	0.0194125	0.00525034	0.000152532	0.021146	0.015473	0.000283819	0.0996209	0.017239	0.00152345	0.0600466
Doctor	0.0165821	0.000941568	0.0503661	0.00477538	6.45908e-05	0.0209241	0.00739818	0.000288625	0.0412463	0.0177824	0.000861858	0.0705908
Nurse	0.0131126	0.000533402	0.0411368	0.0110882	0.000427624	0.0369112	0.00621532	0.0003119	0.0225489	0.012208	0.000683246	0.0662578
Hospital beds per thousand	0.00970583	0.000281516	0.0497547	0.0107791	0.000389999	0.042433	0.0331852	0.00129072	0.10344	0.00953618	0.000222962	0.0521263
Health expenditure	0.00714558	0.000142594	0.039865	0.00564238	0.000101226	0.0247195	0.00490268	0.000141009	0.0364028	0.00785601	0.000321513	0.0245986
Pharmacist	0.0181057	0.000789802	0.101145	0.0930779	0.00266476	0.363763	0.00583933	0.000216264	0.0267398	0.0135609	0.000880761	0.0543598
Average temperature	0.0121354	0.00044441	0.0427387	0.00702142	0.000306852	0.0228796	0.0124087	0.000444054	0.0413939	0.0074088	0.00037303	0.0330985
Minimum temperature	0.0081578	0.00024969	0.0304012	0.00978098	0.000296106	0.0348705	0.0159142	0.00137924	0.044176	0.00717276	0.00014692	0.0324413
Maximum temperature	0.00526729	9.7991e-05	0.025077	0.0137446	0.000586863	0.057314	0.0104057	0.000519049	0.0305445	0.00398571	8.42932e-05	0.0199491
Relative humidity	0.0153965	0.000841632	0.0469722	0.00546214	0.000156029	0.0267032	0.00243815	7.10941e-05	0.00919179	0.00263371	4.52087e-05	0.0146514
Absolute humidity	0.00527053	9.94071e-05	0.0249154	0.0145906	0.000663504	0.0550689	0.00297412	8.12995e-05	0.0118473	0.00397372	8.04401e-05	0.0214065
Domestic flights	0.0282611	0.00103193	0.106366	0.0100913	0.000285958	0.0423064	0.0292957	0.00213597	0.109487	0.013424	0.000370719	0.0561938
Foreign flights	0.0489041	0.00200043	0.159825	0.010946	0.00037347	0.0375258	0.0139653	0.000365169	0.0545993	0.0149426	0.000309265	0.0635314
Domestic flights (previous month)	0.0301331	0.00116926	0.109685	0.0133381	0.000305616	0.0676393	0.0193617	0.000330921	0.109525	0.0113331	0.000228992	0.0435771
Foreign flights (previous month)	0.0349056	0.000967242	0.123009	0.0201375	0.000517203	0.086738	0.0173874	0.000572134	0.0658385	0.0209744	0.000853004	0.108735
